# Supplementary material for: Optimization of wind-solar-gas-storage integrated energy systems under the carbon and green certificate markets
Source: PLoS One. 2026 Apr 24;21(4):e0346530. doi: 10.1371/journal.pone.0346530 (PMC13108807; doi:10.1371/journal.pone.0346530)
Supplement: S1 Appendix — (XLSX) [file pone.0346530.s001.xlsx]

## Sheet: Sheet1
CCHP1 居民(固定电价)
编号	时段	电负荷/kW	热负荷/kW	冷负荷/kW	光伏预测功率/kW	分时电价/(元/(kW/h))	风电预测功率/kW		工业	办公	居民	商业	工业	办公	居民	商业	工业	办公	居民	商业
1	00:00—01:00	750	700	100	0	0.53	500	3.6	1500	400	500	800	3000	0	0	0	800	0	0	0
2	01:00—02:00	700	790	100	0	0.53	680	3.6	1500	400	500	800	3000	0	0	0	800	0	0	0
3	02:00—03:00	600	890	100	0	0.53	850	3.6	1500	400	500	800	3000	0	0	0	800	0	0	0
4	03:00—04:00	610	880	100	0	0.53	640	3.6	1500	400	500	800	3000	0	0	0	800	0	0	0
5	04:00—05:00	550	880	100	0	0.53	420	3.6	1500	400	500	800	3000	0	0	0	800	0	0	0
6	05:00—06:00	700	1050	100	0	0.53	300	3.6	1500	400	500	800	3000	0	200	0	800	0	0	0
7	06:00—07:00	1100	1100	200	102.72	0.53	250	3.6	1500	800	700	800	3000	0	600	0	800	0	0	0
8	07:00—08:00	1250	1120	200	184.896	0.53	130	3.4	5000	1200	1100	1400	12000	50	800	50	2000	0	0	50
9	08:00—09:00	500	1160	200	267.072	0.53	150	3.75	5000	2400	1300	2600	12000	80	600	100	3000	400	0	200
10	09:00—10:00	470	1280	200	308.16	0.53	16	3.75	5000	2400	1500	3400	12000	80	400	600	3000	800	100	400
11	10:00—11:00	570	1320	200	349.248	0.53	12	3.75	5000	2400	1500	3600	12000	80	400	800	3000	1000	300	800
12	11:00—12:00	580	1250	200	390.336	0.53	10	3.75	5000	2400	1300	3800	12000	80	400	800	3000	800	600	1300
13	12:00—13:00	700	1060	200	410.88	0.53	70	3.75	5000	2400	1100	4000	12000	80	400	600	3000	800	900	1500
14	13:00—14:00	480	750	200	410.88	0.53	50	3.75	5000	2400	1100	4000	12000	50	400	600	3000	900	900	1500
15	14:00—15:00	490	635	200	390.336	0.53	400	3.75	5000	2400	1100	4000	12000	50	400	800	3000	1000	900	1500
16	15:00—16:00	470	650	100	328.704	0.53	470	3.75	5000	2400	1100	4000	12000	80	400	800	3000	900	800	1500
17	16:00—17:00	475	660	100	246.528	0.53	349	3.4	5000	2400	1300	3800	12000	80	500	800	2000	800	800	1500
18	17:00—18:00	1000	800	100	123.264	0.53	456	3.6	1500	1800	1500	3800	3000	80	600	800	800	300	800	1300
19	18:00—19:00	1700	1000	100	0	0.53	800	4	1500	1400	1500	3600	3000	50	900	800	800	100	500	1300
20	19:00—20:00	1700	1150	100	0	0.53	500	4	1500	1000	1700	3400	3000	40	1200	800	800	100	300	1300
21	20:00—21:00	1600	1200	100	0	0.53	700	4	1500	800	1700	2800	3000	20	900	500	800	50	100	1200
22	21:00—22:00	1350	1190	100	0	0.53	860	4	1500	600	1500	1300	3000	0	600	100	800	0	0	200
23	22:00—23:00	900	1100	100	0	0.53	870	4	1500	400	900	1000	3000	0	400	0	800	0	0	0
24	23:00—24:00	800	1050	100	0	0.53	670	4	1500	400	500	800	3000	0	200	0	800	0	0	0
CCHP2 办公区（峰谷分时）
编号	时段	电负荷/kW	热负荷/kW	冷负荷/kW	光伏预测功率/kW	分时电价/(元/(kW/h))	风电预测功率/kW
1	00:00—01:00	380	550	230	0	0.88	700	0
2	01:00—02:00	370	500	230	0	0.88	880	0
3	02:00—03:00	365	500	230	0	0.88	1050	0
4	03:00—04:00	360	530	230	0	0.88	840	0
5	04:00—05:00	355	510	230	0	0.88	620	0
6	05:00—06:00	360	600	230	0	0.88	400	0		0
7	06:00—07:00	1000	800	410	424.32	0.88	150	0.3875		846.518
8	07:00—08:00	1600	1350	410	763.776	0.88	30	1.26667		1523.73
9	08:00—09:00	1900	1000	410	1103.23	0.88	150	1.59167		2200.95
10	09:00—10:00	2000	750	410	1272.96	0.88	16	1.58958		2539.56
11	10:00—11:00	2150	800	410	1442.69	0.88	12	1.5875		2878.16
12	11:00—12:00	2200	1050	410	1612.42	0.88	10	1.67083		3216.77
13	12:00—13:00	2200	1200	410	1697.28	0.88	70	1.67083		3386.07
14	13:00—14:00	2100	900	410	1697.28	0.88	50	1.67083		3386.07
15	14:00—15:00	2050	740	410	1612.42	0.88	600	1.67083		3216.77
16	15:00—16:00	2000	740	410	1357.82	0.88	670	1.67083		2708.86
17	16:00—17:00	2900	850	410	1018.37	0.88	649	1.5875		2031.64
18	17:00—18:00	3500	1900	410	509.184	0.88	656	1.11944		1015.82
19	18:00—19:00	3500	1550	230	0	0.88	1000	1.08214		0
20	19:00—20:00	3450	1400	230	0	0.88	700	1.21		0
21	20:00—21:00	3200	1000	230	0	0.88	900	1.13125		0
22	21:00—22:00	3100	750	230	0	0.88	1060	0.5		0
23	22:00—23:00	500	500	230	0	0.88	870	0		0
24	23:00—24:00	400	510	230	0	0.88	670	0		0
CCHP3 工业区（峰谷分时）
编号	时段	Electricity	Heat	Cool	PV	分时电价/(元/(kW/h))	WT
1	00:00—01:00	2800	2050	290	0	0.387	800	0
2	01:00—02:00	2000	1950	290	0	0.387	2000	0
3	02:00—03:00	2500	2080	290	0	0.387	3500	0
4	03:00—04:00	2600	2100	290	0	0.387	1900	0
5	04:00—05:00	2650	2350	290	0	0.387	1000	0
6	05:00—06:00	2700	2300	290	200	0.387	500	0
7	06:00—07:00	3000	3300	290	1000	0.387	100	0.0833333
8	07:00—08:00	4700	4450	290	1350	0.387	80	0.5
9	08:00—09:00	4750	4900	290	2300	1.435	50	0.75
10	09:00—10:00	5100	4900	290	3300	1.435	160	0.958333
11	10:00—11:00	4900	5100	290	4000	1.435	14	1.1
12	11:00—12:00	5200	5300	290	4200	1.435	200	0.8
13	12:00—13:00	4600	5000	290	4000	1.435	25	0.904762
14	13:00—14:00	5000	4900	290	4000	1.435	1400	1.04762
15	14:00—15:00	4550	4800	290	3900	0.861	2300	1.33333
16	15:00—16:00	4500	5000	290	2000	0.861	1800	1.04762
17	16:00—17:00	3900	4650	290	500	0.861	3000	0.85
18	17:00—18:00	3800	4950	290	400	0.861	3200	0.9
19	18:00—19:00	3000	3900	290	200	1.435	3500	1.13158
20	19:00—20:00	3600	3500	290	0	1.435	3700	1.08333
21	20:00—21:00	2600	2200	290	0	1.435	2500	1.03333
22	21:00—22:00	2600	1800	290	0	0.387	2400	0.8
23	22:00—23:00	2500	1700	290	0	0.387	3500	0
24	23:00—24:00	2500	1650	290	0	0.387	2100	0
CCHP4 工厂（峰谷分时）
编号	时段	电负荷/kW	热负荷/kW	冷负荷/kW	光伏预测功率/kW	分时电价/(元/(kW/h))	风电预测功率/kW
1	00:00—01:00	3000	7000	290	0	0.387		0
2	01:00—02:00	3000	7000	290	0	0.387		0
3	02:00—03:00	3000	7000	290	0	0.387		0
4	03:00—04:00	3000	7000	290	0	0.387		0
5	04:00—05:00	3000	7000	290	0	0.387		0
6	05:00—06:00	3000	7000	290	0	0.387		0
7	06:00—07:00	3000	7000	290	846.518	0.387		0.0833333
8	07:00—08:00	3000	7000	290	1523.73	0.387		0.5
9	08:00—09:00	3000	7000	290	2200.95	1.435		0.75
10	09:00—10:00	9000	25000	290	2539.56	1.435		0.958333
11	10:00—11:00	9000	25000	290	2878.16	1.435		1.1
12	11:00—12:00	9000	25000	290	3216.77	1.435		0.8
13	12:00—13:00	9000	25000	290	3386.07	0.861		0.904762
14	13:00—14:00	9000	25000	290	3386.07	0.861		1.04762
15	14:00—15:00	9000	25000	290	3216.77	0.861		1.33333
16	15:00—16:00	9000	25000	290	2708.86	0.861		1.04762
17	16:00—17:00	9000	25000	290	2031.64	0.861		0.85
18	17:00—18:00	9000	25000	290	1015.82	1.435		0.9
19	18:00—19:00	3000	7000	290	0	1.435		1.13158
20	19:00—20:00	3000	7000	290	0	1.435		1.08333
21	20:00—21:00	3000	7000	290	0	1.435		1.03333
22	21:00—22:00	3000	7000	290	0	0.861		0.8
23	22:00—23:00	3000	7000	290	0	0.861		0
24	23:00—24:00	3000	7000	290	0	0.861		0
其它信息
	CCHP1 居民	CCHP2 商场	CCHP3 工厂
燃气价格	0.283	0.283	0.283			2.8元/m3
MT上限	1200	2500	15000
MT下限	0	0	300
MT效率	0.3	0.3	0.3
MT热电比	2.3	2.3	2.3
Reciver上限	500	1000	2000
Reciver下限	0	0	0
Reciver效率	0.73	0.73	0.73
Boiler上限	1000	1501	4000
Boiler下限	0	0	0
Boiler效率	0.9	0.9	0.9
EC上限	200	500	1000
EC下限	0	0	0
EC效率	4	4	4
AC上限	300	500	1000
AC下限	0	0	0
AC效率	1.2	1.2	1.2
HE上限	10000	20000	30000
HE下限	0	0	0
HE效率	0.9	0.9	0.9
BT充电上限	60	100	200
BT放电上限	120	200	400
充电效率	0.9	0.9	0.9
放电效率	0.9	0.9	0.9
Capbt	300	500	1000
miu	0.04	0.04	0.04
loss	0.02	0.02	0.02
W0	150	250	500
Wmax	270	450	900
Wmin	60	100	200

## Sheet: Sheet2
CCHP3 工业区（峰谷分时）
编号	Time/h	PV	WT	Price/(CNY/kWh)
1	00:00—01:00	0	800	0.387
2	01:00—02:00	0	2000	0.387
3	02:00—03:00	0	3500	0.387
4	03:00—04:00	0	1900	0.387
5	04:00—05:00	0	1000	0.387
6	05:00—06:00	200	500	0.387
7	06:00—07:00	1000	100	0.387
8	07:00—08:00	1350	80	0.387
9	08:00—09:00	2300	50	1.435
10	09:00—10:00	3300	160	1.435
11	10:00—11:00	4000	14	1.435
12	11:00—12:00	4200	200	1.435
13	12:00—13:00	4000	25	1.435
14	13:00—14:00	4000	1400	1.435
15	14:00—15:00	3900	2300	0.861
16	15:00—16:00	2000	1800	0.861
17	16:00—17:00	500	3000	0.861
18	17:00—18:00	400	3200	0.861
19	18:00—19:00	200	3500	1.435
20	19:00—20:00	0	3700	1.435
21	20:00—21:00	0	2500	1.435
22	21:00—22:00	0	2400	0.387
23	22:00—23:00	0	3500	0.387
24	23:00—24:00	0	2100	0.387

## Sheet: Sheet3
编号	Electricity	Heat	Cool
1	2800	2050	290
2	2000	1950	290
3	2500	2080	290
4	2600	2100	290
5	2650	2350	290
6	2700	2300	290
7	3000	3300	290
8	4700	4450	290
9	4750	4900	290
10	5100	4900	290
11	4900	5100	290
12	5200	5300	290
13	4600	5000	290
14	5000	4900	290
15	4550	4800	290
16	4500	5000	290
17	3900	4650	290
18	3800	4950	290
19	3000	3900	290
20	3600	3500	290
21	2600	2200	290
22	2600	1800	290
23	2500	1700	290
24	2500	1650	290

## Sheet: Sheet4
编号	PV	WT
1	0	800
2	0	2000
3	0	3500
4	0	1900
5	0	1000
6	200	500
7	1000	100
8	1350	80
9	2300	50
10	3300	160
11	4000	14
12	4200	200
13	4000	25
14	4000	1400
15	3900	2300
16	2000	1800
17	500	3000
18	400	3200
19	200	3500
20	0	3700
21	0	2500
22	0	2400
23	0	3500
24	0	2100

## Sheet: Sheet5
编号	Electricity
1	0.387
2	0.387
3	0.387
4	0.387
5	0.387
6	0.387
7	0.387
8	0.387
9	1.435
10	1.435
11	1.435
12	1.435
13	1.435
14	1.435
15	0.861
16	0.861
17	0.861
18	0.861
19	1.435
20	1.435
21	1.435
22	0.387
23	0.387
24	0.387
