# Supplementary material for: Optimization of wind-solar-gas-storage integrated energy systems under the carbon and green certificate markets
Source: PLoS One. 2026 Apr 24;21(4):e0346530. doi: 10.1371/journal.pone.0346530 (PMC13108807; doi:10.1371/journal.pone.0346530)
Supplement: S2 Appendix — (XLSX) [file pone.0346530.s002.xlsx]

## Sheet: 场景分析
Scenario	System cost	Carbon trade cost	Green certificate trade cost	IES operating cost
S1	83618.4	0	0	83618.4
S2	74270.7	11108	0	63162.7
S3	73242.2	0	11201	62041.2
S4	63502.1	10084.9	11761	41656.2

## Sheet: 单位碳价
Carbon price	System cost	Carbon trade cost	IES operating cost					Carbon price (CNY/kg)	System cost	Carbon trade cost
0	73242.2	0	62041.2					0.05	70534.6	3187.57
0.05	70534.6	3187.57	56146.1					0.1	67325.6	6450.09
0.1	67325.6	6450.09	49674.6					0.15	64062.2	10084.9
0.15	64062.2	10084.9	42776.3					0.2	60452.4	14824.4
0.2	60452.4	14824.4	34427					0.25	56308	22575.1
0.25	56308	22575.1	22531.9					0.3	51771.3	27431.5
0.3	51771.3	27431.5	13138.8					0.35	46954.8	34271.4
0.35	46954.8	34271.4	1482.35
								Carbon price (CNY/kg)	Carbon emission (kg)	IES operating cost (CNY)
								0	117150	62041.2
								0.05	96621.3	56146.1
								0.1	96859.2	49674.6
								0.15	95024.7	42776.3
								0.2	91246.5	34427
								0.25	84290.6	22531.9
								0.3	83305.5	13138.8
								0.35	82074.4	1482.35

## Sheet: 绿证价格
GCT Price/CNY	System cost	Green certificate trade cost	IES operating cost
30	71237.4	3041.8	57180.2
40	70223.4	4055.73	55152.3
50	69209.5	5069.66	53124.5
60	68195.6	6083.59	51096.6
70	67167.5	7235.53	49740.9
80	66133.4	8284.39	47737.5
90	65097.9	9319.94	45666.4
100	64062.2	11201	42776.3
